# Supplementary material for: Vitamin E Ameliorates Impaired Ovarian Development, Oxidative Stress, and Disrupted Lipid Metabolism in Oreochromis niloticus Fed with a Diet Containing Olive Oil Instead of Fish Oil
Source: Antioxidants (Basel). 2023 Jul 29;12(8):1524. doi: 10.3390/antiox12081524 (PMC10451663; doi:10.3390/antiox12081524)
Supplement: Supplementary file 1 [file antioxidants-12-01524-s001.zip]

Archive with 1 entries (1 files):
- antioxidants-2489865-supplementary.pdf
